# Supplementary material for: Molecular Rapid Test for Identification of Tuna Species
Source: Biosensors (Basel). 2024 Feb 2;14(2):82. doi: 10.3390/bios14020082 (PMC10887179; doi:10.3390/bios14020082)
Supplement: Supplementary file 1 [file biosensors-14-00082-s001.zip]

Archive with 1 entries (1 files):
- biosensors-2820544-supplementary.pdf
